# Supplementary material for: A psychiatrist's perspective from a COVID-19 epicentre: a personal account
Source: BJPsych Open. 2020 Sep 9;6(5):e108. doi: 10.1192/bjo.2020.83 (PMC7484296; doi:10.1192/bjo.2020.83)
Supplement: Supplementary file 1 [file S2056472420000836sup001.zip]

Archive with 5 entries (5 files):
- ICMJE-Vieta.pdf
- ICMJE-Pacchiarotti.pdf
- ICMJE-Fico.pdf
- ICMJE-Anmella.pdf
- ICMJE-Verdolin_N.pdf
